# Supplementary material for: Comparative Studies of the Uptake and Internalization Pathways of Different Lipid Nano-Systems Intended for Brain Delivery
Source: Pharmaceutics. 2023 Aug 3;15(8):2082. doi: 10.3390/pharmaceutics15082082 (PMC10458318; doi:10.3390/pharmaceutics15082082)
Supplement: Supplementary file 1 [file pharmaceutics-15-02082-s001.zip]

Archive with 1 entries (1 files):
- pharmaceutics-2458896-supplementary.pdf
